# Supplementary material for: Cost-minimisation analysis of plasma exchange versus IVIg in the treatment of autoimmune neurological conditions
Source: BMC Health Serv Res. 2022 Jul 12;22:904. doi: 10.1186/s12913-022-08210-z (PMC9277970; doi:10.1186/s12913-022-08210-z)
Supplement: Supplementary file 1 — Additional file 1. [file 12913_2022_8210_MOESM1_ESM.xlsx]

## Sheet: Sheet1
																				Age	Weight	Gender
																				51	72	F
																				22	59	F
																				83	79	M
																				47	123	M
																				38	114	M
																				56	65	F
																				39	80	M
																				46	100	F
																				64	52	F
																				76	82	M
																				40	81	M
																				44	57	F
																				49	110	M
																				74	86	F
																				68	108	M
																				55	48	F
																				86	73	M
																				58	73	M
																				55	78	M
																				50	87	F
																				37	63	F
																				41	69	M
																				56	76	M
																				61	77	F
																				59	120	M
																				80	81	M
																				71	70	M
																				51	105	F
																				32	83	F
																				49	130	F
																				55	64	F
																				66	80	M
																				26	54	F
																				57	74	M
																				78	88	M
																				79	96	M
																				76	72	M
																				64	75	M
																				77	76	F
																				20	93	F
																				47	55	F
																				51	58	M
																				43	58	F
																				72	68	M
																				Age	Weight (Kg)
																			Average	55.6591	79.9091
																			SD	2.50157	19.8398
																			Upper CI (95%)	60.704	85.941
																			Lower CI (95%)	50.6142	73.8772
