# Supplementary material for: Cost-minimisation analysis of plasma exchange versus IVIg in the treatment of autoimmune neurological conditions
Source: BMC Health Serv Res. 2022 Jul 12;22:904. doi: 10.1186/s12913-022-08210-z (PMC9277970; doi:10.1186/s12913-022-08210-z)
Supplement: Supplementary file 3 — Additional file 3. [file 12913_2022_8210_MOESM3_ESM.xlsx]

## Sheet: 0. Guidance
							Procedure Cost Comparison: TPE Versus IVIG
	Guidance
	1) The included health economic model demonstrates the costs of PLEX procedure versus IVIG for 1 exchange / infusion
	2) Tab 1, Calc PLEX, and Tab 2, Calc IVIG, include the formulas to calculate the estimated total procedural costs for PLEX versus IVIG.
	3) Tab 3 shows an analysis of the results, based on the inputs provided.
	4) Tab 4 includes references and coding information.
	5) The model applies only to healthcare provider in the UK (WNC, Southampton) but can be extended with modifications, to the rest of the world
	Information Needed to Complete This Cost Comparison
	PLEX Procedure
		1) Activity level (if needed - to be adjusted to real or predicted values)
			Number of patients
			Number of patients with peripheral access and each type of central access
			Total number of PLEX procedures per year
		2) Staffing needs and cost
		3) Capital equipment cost and amortisation period
		4) Capital Equipment service costs
		5) Exchange consumables cost (including peripheral access)
		6) Costs of central access (by type)*
			* In this model costs of central access of patients that need it are normalized to all patients of the study period using the % of patients requiring central access (by type, short-term central access via Vascath or long-term via Apheresis line)
		7) Quantity and costs of solutions standard for centrifugal PLEX (albumin, citrate acid, sodium chloride, calcium). Please adjust in case of different practice (FFP, herapin etc).
	IVIG Infusion
	1) Activity level (if needed - to be adjusted to real or predicted values).
		Number of patients (?)
		Number of patients with peripheral access and each type of central access (?)
		Total number of IVIG infusions
	2) Staffing needs and cost
	3) Immunoglobulin costs
	4) Venous access costs (assumed 100% peripheral here)

## Sheet: 1. Calc PLEX
	PLEX Procedure Costs
	Guidance
	1) This tab includes the formulas to estimate the cost of a PLEX procedure.
	2) Complete all the fields marked in blue
	Number of patients	44
	TPE Procedures Performed Per Year Per Device	357
	Capital Equipment Amortisation period, years	10
	Staffing	Cost Per Hour	Involvement, Hours	Total Cost	with Overheads
	Consultants	122.68	0.2	24.536
	Nurse	30.3763	3	91.1289
	Admin support	13.037	0.5	6.51852
	Total Staffing Costs per procedure			122.183	145.154
	Capital Equipment Cost	Unit Cost	Cost of Equipment and Service Per Procedure
	TPE device (Spectra Optia)	57254	28.8536		34.278
	Device amortization period in years	10
	Blood warmer	3318.23
	Blood warmer amortization period in years	10
	Total Capital Equipment Cost per year	6057.22
	Service Cost	Per Year
	Annual service contract per year*	4715	*in UK the price of the device includes the service contract for 1 year.
	Total Service Cost per year for 10 year period (if 1st year of service contract is free)	4243.5
	Exchange Consumables	Per Unit
	Cost per Spectra Optia Exchange Set	204.38
	Standard Giving set	1.7
	Blood warmer tube	2.64
	Exchange Consummables Cost	208.72			247.959
	Cost of Central Access	Vascath (short-term access)	Apheresis (Long-term access)
	Number of procedures performed	10	2
	% of procedures performed	0.227273	0.0454545			Number of Exchanges with Apheresis line
	Central line cost per unit*	67.68	126		Patient 1	29
	Cost of central access line per exchange**	13.536	5.67241		Patient2	18
	Labour cost to insert central line per unit*	142.13	230.16		Patient 3
	Labour cost to insert central line per exchange	28.426	10.3616
	Total cost of central access per exchange	41.962	16.034
	Weighted cost of central access per average exchange in WNC	9.53682	0.728819
	Total Central Access Cost per average exchange in WNC			10.2656
	Total Central Access Cost per average exchange in WNC with Overheads			12.1956
	* please see Supplementary Table 4 for detailed calculations
	Costs Solutions	Albumin 5% 500 ml	0.9% Sodium Chloride	Acid Citrate	Calcium		with Overheads
	Number of units used per patient per treatment	8	1	2	2
	Cost per unit	42.74	0.8	4.6	12
	Total Cost per Exchange per Solutions Item	341.92	0.8	9.2	24
	Total Cost per Exchange Solutions					375.92	446.593
	Total PLEX cost per Exchange:	745.943	%
	Care group and Department Overheads	41.0268	5.5
	Trust Overheads relating to direct clinical support (e.g. Pharmacy, therapies)	36.5512	4.9
	Trust Overheads relating to general services	62.6592	8.4
	Total Overhead costs	140.237
	Total PLEX cost per exchange with Overheads	886.18	886.18
	Total PLEX cost per cycle (5 procedures)	4430.9
	Total PLEX cost 12 months WNC	316366

## Sheet: 2. Calc IVIG
	Intravenous Immunoglobulin Infusion (IVIG) Procedure Costs
	Guidance
	1) This tab includes the formulas to estimate the total cost of an IVIG infusion
	2) Complete all the fields marked in blue
	Staffing	Cost Per Hour	Involvement, Hours	Total Cost	with Overheads
	Consultants	122.68	0.2	24.536
	Nurse	30.3763	5	151.881
	Admin support	13.037	0.5	6.51852
	Total Staffing Costs per infusion			182.936	217.328
	Immunoglobulin costs
	IVIG dose: IVIG/kg/patient/infusion	0.4
	Patient weight in kg	80
	IVIG in € per g, pounds	41
	Total IVIG Cost Per Treatment	1312	1558.66
	Infusion Consumables	Per Unit
	Standard Giving Set	1.7	2.0196
	Total IVIG cost per Infusion:	1496.64	%
	Care group and Department Overheads	82.315	5.5
	Trust Overheads relating to direct clinical support (e.g. Pharmacy, therapies)	73.3352	4.9
	Trust Overheads relating to general services	125.717	8.4
	Total Overhead costs	281.368
	Total cost per infusion with Overheads	1778	1778
	Total IVIG cost per cycle (5 infusions)	8890.02
	Total IVIG cost 12 months WNC	634747

## Sheet: 3. Analysis
	Health Economic Output
	Cost Per Procedure with Overheads
		Staff	Capital equipment and Service	IVIg	Consummables	Central Access	Solutions	Venous access				Total per procedure / infusion	Total in WNC for the study period of 12 months
	IVIg	217.328	0	1558.66	2.0196	0	0	#REF!				1778	634747
	PLEX	145.154	34.278	0	247.959	12.1956	446.593	0				886.18	316366
										TPE	IVIG	Total treatment cost
										0	1	Total treatment cost
										0.1	0.9	Total treatment cost
										0.2	0.8	Total treatment cost
										0.3	0.7	Total treatment cost
										0.4	0.6	Total treatment cost
										0.5	0.5	Total treatment cost
										0.6	0.4	Total treatment cost
										0.7	0.3	Total treatment cost
										0.8	0.2	Total treatment cost
										0.9	0.1	Total treatment cost
										1	0	Total treatment cost
												Total treatment cost
												Total treatment cost
												Total treatment cost

## Sheet: 4. References
	References
	Included cost items in this model	Value (£)	Unit	Reference
	Neurology Consultant	122.68	per hour	NHSEmployers.org
	Band 7 Nurse	30.38	per hour	NHSEmployers.org
	Administrative Support	13.04	per hour	NHSEmployers.org
	TPE device (Spectra Optia)	57254	per device	List price for UK
	Blood warmer	3318.23	per device	List price for UK
