# Supplementary material for: Cost-minimisation analysis of plasma exchange versus IVIg in the treatment of autoimmune neurological conditions
Source: BMC Health Serv Res. 2022 Jul 12;22:904. doi: 10.1186/s12913-022-08210-z (PMC9277970; doi:10.1186/s12913-022-08210-z)
Supplement: Supplementary file 4 — Additional file 4. [file 12913_2022_8210_MOESM4_ESM.xlsx]

## Sheet: Cost summary
	Apheresis line					Summary of costs
	1h procedure
	Estimates taken from RAD code 2019 workings					GICU bed	Per day	Per hour
						GICU bed (cost includes general nursing cost associated with GICU bed)	1791	74.625
	Consultant radiologist		1h	79.8
	Band 5 radiology nursing x 2		1h	43.2
	Radiographer (band 6)		1h	28.2		Staff costs - from workings tab	Per minute	Per hour
	Consumables	(estimated figure, remove or update if necessary)		126		Consultant radiologist	1.33	79.8
	Contrast	(estimated figure)	1h	4		NEU Consultant	1.41	84.6
	Admin and clerical		1h	15.6		Radiographer (band 6)	0.47	28.2
	Cost of X-ray room inc. overheads		1h	59.36		Band 5 radiology nursing	0.36	21.6
	TOTAL			356.16		ICU Nurse (band 5)	0.38	22.8
						Admin and clerical band 3	0.26	15.6
	Vascath insertion
	45 min procedure
	GICU bed	(cost includes general nursing cost associated with GICU bed)	45 mins	74.625
	NEU Consultant		45 mins	51.3		Consumables:	1 item
	ICU Nurse (band 5), additional support		45 mins	16.2		Apheresis line:
	Consumables			67.68		Apheresis line	115		box of 5 £575
	TOTAL			209.805		central line pack REF: F200100/E	10.65		pack of 6 is £63.89
						lidocaine 1%	0.19		10 ampoules £1.85
	References:					TOTAL	125.84
	Briony James, finance assistant, costing		costs listed above
	Krupa Joshi, rotational clinical pharmacist		cost of lidocaine			Vascath:
	Saladdin Beqqada, Materials management and distribution		cost of other consumables			Vascath line	53.36		box of 10 £533.64
	Ian Tatlow, NICU Band 8 nurse technician		summary of vascath costs			central line pack REF: F200100/E	10.65
	𝚄𝙻𝚈𝚂𝚂𝙴𝚂 𝚂𝙰𝚈𝚂𝙾𝙽, 𝗖𝗵𝗮𝗿𝗴𝗲 𝗡𝘂𝗿𝘀𝗲, Interventional Radiology		summary of apheresis line costs			flexi-feel ultrasound probe cover	3.48
						lidocaine 1%	0.19		10 ampoules £1.85
						TOTAL	67.68

## Sheet: Staff cost workings
Fusion Cost Centre Summary											Updated Day 7 - 4pm
Ledger	RHM
CC Descr	404134 - RAD Radiology Nursing
Period	2021-02-01
		Values
Expenditure Type	Subj and Desc	Sum of AWL	Sum of Contracted	Sum of Worked	Sum of Annual Bgt	Sum of Current Bgt	Sum of Monthly Actual	Sum of Monthly Variance	Sum of YTD Budget	Sum of YTD Spend	Sum of YTD Variance
PAY	5247 - Nurse Band 5	13.21	9.3	9.31	503792	41984	30584	-11400	461824	325521	-136303
PAY Total		13.21	9.3	9.31	503792	41984	30584	-11400	461824	325521	-136303
Grand Total		13.21	9.3	9.31	503792	41984	30584	-11400	461824	325521	-136303
Band 5 radiology nursing
Total annual budget/total of AWL			38137.2
38137.17/105750			0.36	cost per minute worked
Fusion Cost Centre Summary											Updated Day 7 - 4pm
Ledger	RHM
CC Descr	404120 - RAD SnrMedStaff Radiology
Period	2021-02-01
		Values
Expenditure Type	Subj and Desc	Sum of AWL	Sum of Contracted	Sum of Worked	Sum of Annual Bgt	Sum of Current Bgt	Sum of Monthly Actual	Sum of Monthly Variance	Sum of YTD Budget	Sum of YTD Spend	Sum of YTD Variance
PAY	5040 - Consultant	25.1	25.03	25.03	3541245	291662	313122	21460	3248535	3351734	103199
PAY Total		25.1	25.03	25.03	3541245	291662	313122	21460	3248535	3351734	103199
Grand Total		25.1	25.03	25.03	3541245	291662	313122	21460	3248535	3351734	103199
Consultant radiologist
Total annual budget/total of AWL			141085
141,085.46 / 105,750			1.33	cost per minute worked
Fusion Cost Centre Summary											Updated Day 7 - 4pm
Ledger	RHM
CC Descr	404136 - RAD Cardiac Radiology
Period	2021-02-01
		Values
Expenditure Type	Subj and Desc	Sum of AWL	Sum of Contracted	Sum of Worked	Sum of Annual Bgt	Sum of Current Bgt	Sum of Monthly Actual	Sum of Monthly Variance	Sum of YTD Budget	Sum of YTD Spend	Sum of YTD Variance
PAY	5412 - Radiographer band 8B						-	0		-	-
	5413 - Radiographer band 8A	1	1	1	56635	4720	5399	679	51920	58134	6214
	5414 - Radiographer band 7	4	4.76	4.76	244049	20337	22977	2640	223707	235816	12109
	5415 - Radiographer band 6	13.2	8.9	8.9	658453	54871	39551	-15320	603581	454686	-148895
	5416 - Radiographer band 5		3.99	3.75			11230	11230		56279	56279
	5422 - Radiographer Agency						-	0		15356	15356
PAY Total		18.2	18.65	18.41	959137	79928	79157	-771	879208	820272	-58936
Grand Total		18.2	18.65	18.41	959137	79928	79157	-771	879208	820272	-58936
Radiographer (band 6)
Total annual budget/total of AWL			72661.9
49882.80 / 105,750			0.47	cost per minute worked
Fusion Cost Centre Summary											Updated Day 7 - 4pm
Ledger	RHM
CC Descr	103121 - CC Temporary ICU - ICU Nurses
Period	2021-02-01
		Values
Expenditure Type	Subj and Desc	Sum of AWL	Sum of Contracted	Sum of Worked	Sum of Annual Bgt	Sum of Current Bgt	Sum of Monthly Actual	Sum of Monthly Variance	Sum of YTD Budget	Sum of YTD Spend	Sum of YTD Variance
PAY	5247 - Nurse Band 5	252.38	223.22	213.9	10153764	817866	756349	-61517	9335898	6362548	-2973350
	5256 - Bank nurse band 5			60.64			499014	499014		1891308	1891308
PAY Total		252.38	223.22	274.54	10153764	817866	1255363	437497	9335898	8253857	-1082041
Grand Total		252.38	223.22	274.54	10153764	817866	1255363	437497	9335898	8253857	-1082041
ICU Nurse (band 5)
Total annual budget/total of AWL			40232.1
40232.05 / 105,750			0.38	cost per minute worked
Fusion Cost Centre Summary											Updated Day 7 - 4pm
											149054
Ledger	RHM
CC Descr	403410 - NEU Med Staff Neurology
Period	2021-02-01
		Values
Expenditure Type	Subj and Desc	Sum of AWL	Sum of Contracted	Sum of Worked	Sum of Annual Bgt	Sum of Current Bgt	Sum of Monthly Actual	Sum of Monthly Variance	Sum of YTD Budget	Sum of YTD Spend	Sum of YTD Variance
PAY	5040 - Consultant	20.6	19.91	19.91	3070511	262254	238642	-23612	2808253	2548560	-259693
PAY Total		20.6	19.91	19.91	3070511	262254	238642	-23612	2808253	2548560	-259693
Grand Total		20.6	19.91	19.91	3070511	262254	238642	-23612	2808253	2548560	-259693
NEU Consultant
Total annual budget/total of AWL			149054
149053.93 / 105,750			1.41	cost per minute worked
Fusion Cost Centre Summary											Updated Day 7 - 4pm
											27980.2
Ledger	RHM
CC Descr	404112 - RAD Radiology Admin Staff
Period	2021-02-01
		Values
Expenditure Type	Subj and Desc	Sum of AWL	Sum of Contracted	Sum of Worked	Sum of Annual Bgt	Sum of Current Bgt	Sum of Monthly Actual	Sum of Monthly Variance	Sum of YTD Budget	Sum of YTD Spend	Sum of YTD Variance
PAY	5657 - Admin & Clerical band 3	25.51	26.91	27.5	713775	59482	58099	-1383	654302	574610	-79692
PAY Total		25.51	26.91	27.5	713775	59482	58099	-1383	654302	574610	-79692
Grand Total		25.51	26.91	27.5	713775	59482	58099	-1383	654302	574610	-79692
Admin and clerical band 3
Total annual budget/total of AWL			27980.2
27980.20 / 105,750			0.26	cost per minute worked
